# Supplementary material for: Grading of Intraventricular Hemorrhage and Neurodevelopment in Preterm <29 Weeks’ GA in Canada
Source: Children (Basel). 2022 Dec 12;9(12):1948. doi: 10.3390/children9121948 (PMC9777052; doi:10.3390/children9121948)
Supplement: Supplementary file 1 [file children-09-01948-s001.zip]

Archive with 1 entries (1 files):
- children-2027485-supplementary.pdf
